# Supplementary material for: Biochemical and Structural Insights Concerning Triclosan Resistance in a Novel YX7K Type Enoyl-Acyl Carrier Protein Reductase from Soil Metagenome
Source: Sci Rep. 2019 Oct 28;9:15401. doi: 10.1038/s41598-019-51895-2 (PMC6817880; doi:10.1038/s41598-019-51895-2)
Supplement: Supplementary file 2 — Suppementary data [file 41598_2019_51895_MOESM2_ESM.xlsx]

## Sheet: Supplementary Data 1
Supplementary Data 1: Closely related homologues of FabI2 from BlastP analysis; Top 100 hits against FabI2 were selected, follwed by their analysis for the presence of simillar YX7K type domain and coomparasion with other known prototypic ENRs.
Accession number/ENR/Organism	Identity of the NCBI top hits to FabI2 and other known ENRs (%)						Presence of YX7K domain	Nature of the organism (Eukaryote/prokaryote)
	FabI2	FabI	FabV	FabL	FabL2	FabK
>WP_032125249.1 enoyl-[acyl-carrier-protein] reductase [Candidatus Protochlamydia massiliensis]	75.083	30.389	Partial	< 33	< 33	NA (Not aligned)	Present	Prokaryote
>WP_059060327.1 enoyl-[acyl-carrier-protein] reductase [Candidatus Protochlamydia naegleriophila]	75.083	30.389	Partial	< 33	< 33	NA	Present	Prokaryote
>AUX13448.1 enoyl-ACP reductase, partial [Candidatus Syngnamydia salmonis]	73.649	33.696	Partial	< 33	< 33	NA	Present	Prokaryote
>OGN58662.1 enoyl-[acyl-carrier-protein] reductase [Chlamydiae bacterium RIFCSPHIGHO2_02_FULL_49_29]	73.49	31.095	Partial	< 33	< 33	NA	Present	Prokaryote
>OGN53367.1 enoyl-[acyl-carrier-protein] reductase [Chlamydiae bacterium GWA2_50_15]	73.154	31.095	Partial	< 33	< 33	NA	Present	Prokaryote
>PIS02783.1 enoyl-[acyl-carrier-protein] reductase [Chlamydiae bacterium CG10_big_fil_rev_8_21_14_0_10_42_34]	76.51	30.035	Partial	< 33	< 33	NA	Present	Prokaryote
>OJV07209.1 enoyl-[acyl-carrier-protein] reductase [Chlamydiales bacterium 38-26]	71.044	32.168	Partial	< 33	< 33	NA	Present	Prokaryote
>WP_041418840.1 enoyl-[acyl-carrier-protein] reductase [Simkania negevensis]	72.819	30.282	Partial	< 33	< 33	NA	Present	Prokaryote
>CCB88976.1 enoyl-[acyl-carrier-protein] reductase [NADH],chloroplastic [Simkania negevensis Z]	72.819	30.282	Partial	< 33	< 33	NA	Present	Prokaryote
>WP_042239046.1 enoyl-[acyl-carrier-protein] reductase [Neochlamydia sp. S13]	71.38	31.469	Partial	< 33	< 33	NA	Present	Prokaryote
>WP_044882332.1 enoyl-[acyl-carrier-protein] reductase [Neochlamydia sp. EPS4]	71.38	31.469	Partial	< 33	< 33	NA	Present	Prokaryote
>KIC73781.1 Enoyl-[acyl-carrier-protein] reductase [NADH], chloroplastic [Neochlamydia sp. EPS4]	71.38	31.469	Partial	< 33	< 33	NA	Present	Prokaryote
>WP_039384665.1 enoyl-[acyl-carrier-protein] reductase [Neochlamydia sp. TUME1]	71.044	31.469	Partial	< 33	< 33	NA	Present	Prokaryote
>OGN63603.1 enoyl-[acyl-carrier-protein] reductase [Chlamydiae bacterium RIFCSPHIGHO2_12_FULL_49_9]	75.168	31.095	Partial	< 33	< 33	NA	Present	Prokaryote
>WP_042103672.1 enoyl-[acyl-carrier-protein] reductase [Parachlamydiaceae bacterium HS-T3]	70.805	29.123	Partial	< 33	< 33	NA	Present	Prokaryote
>WP_088245030.1 enoyl-[acyl-carrier-protein] reductase [Chlamydiales bacterium SCGC AG-110-M15]	71.088	30.986	Partial	< 33	< 33	NA	Present	Prokaryote
>PCI94168.1 enoyl-[acyl-carrier-protein] reductase [Candidatus Aerophobetes bacterium]	70.627	35.754	Partial	< 33	< 33	NA	Present	Prokaryote
>WP_013925330.1 enoyl-[acyl-carrier-protein] reductase [Parachlamydia acanthamoebae]	69.024	30.389	Partial	< 33	< 33	NA	Present	Prokaryote
>WP_006339971.1 enoyl-[acyl-carrier-protein] reductase [Parachlamydia acanthamoebae]	68.687	30.389	Partial	< 33	< 33	NA	Present	Prokaryote
>OGN56192.1 enoyl-[acyl-carrier-protein] reductase [Chlamydiae bacterium RIFCSPHIGHO2_01_FULL_44_39]	72.91	30.769	Partial	< 33	< 33	NA	Present	Prokaryote
>CCB91849.1 Enoyl-[acyl-carrier-protein] reductase [NADH],chloroplastic [Waddlia chondrophila 2032/99]	74.411	41.667	Partial	< 33	< 33	NA	Present	Prokaryote
>WP_013181731.1 enoyl-[acyl-carrier-protein] reductase [Waddlia chondrophila]	74.161	41.667	Partial	< 33	< 33	NA	Present	Prokaryote
>GAQ86187.1 Plastidic Enoyl-ACP Reductase [Klebsormidium nitens]	73.63	31.228	Partial	< 33	< 33	NA	Present	Prokaryote
>ABK25822.1 unknown [Picea sitchensis]	69.737	30.035	Partial	< 33	< 33	NA	Present	Eukaryote/Green algae
>CDZ80974.1 Enoyl-[acyl-carrier-protein] reductase [NADH] FabI [Candidatus Rubidus massiliensis]	69.625	35.088	Partial	< 33	< 33	NA	Present	Eukaryote/coniferous, evergreen tree
>PNR39341.1 hypothetical protein PHYPA_019619 [Physcomitrella patens]	69.257	30.282	Partial	< 33	< 33	NA	Present	Eukaryote/Earthmoss
>CDP10132.1 unnamed protein product [Coffea canephora]	69.697	30.556	Partial	< 33	< 33	NA	Present	Eukaryote
>XP_015898944.1 PREDICTED: enoyl-[acyl-carrier-protein] reductase [NADH] 2, chloroplastic-like [Ziziphus jujuba]	69.153	30.986	Partial	< 33	< 33	NA	Present	Eukaryote
>AMY26635.1 reductase with broad range of substrate specificities, enoyl-(acyl-carrier protein) reductase [Linum usitatissimum]	69.205	31.359	Partial	< 33	< 33	NA	Present	Eukaryote
>XP_001768068.1 predicted protein [Physcomitrella patens]	68.792	30.07	Partial	< 33	< 33	NA	Present	Eukaryote
>XP_022020754.1 enoyl-[acyl-carrier-protein] reductase [NADH], chloroplastic-like [Helianthus annuus]	69.492	30.175	Partial	< 33	< 33	NA	Present	Eukaryote
>XP_023914015.1 enoyl-[acyl-carrier-protein] reductase [NADH] 1, chloroplastic-like [Quercus suber]	69.153	30.282	Partial	< 33	< 33	NA	Present	Eukaryote
>WP_013712757.1 enoyl-[acyl-carrier-protein] reductase [Chlamydia pecorum]	68.966	28.819	Partial	< 33	< 33	NA	Present	Prokaryote
>PON52209.1 Glucose/ribitol dehydrogenase [Parasponia andersonii]	68.013	28.772	Partial	< 33	< 33	NA	Present	Prokaryote
>WP_021756559.1 enoyl-[acyl-carrier-protein] reductase [Chlamydia pecorum]	68.966	28.819	Partial	< 33	< 33	NA	Present	Prokaryote
>POF25828.1 enoyl-[acyl-carrier-protein] reductase [nadh], chloroplastic [Quercus suber]	69.153	30.282	Partial	< 33	< 33	NA	Present	Eukaryote
>ACZ06071.1 enoyl-ACP reductase [Arachis hypogaea]	69.492	30.175	Partial	< 33	< 33	NA	Present	Eukaryote
>XP_004142140.1 PREDICTED: enoyl-[acyl-carrier-protein] reductase [NADH], chloroplastic-like [Cucumis sativus]	68.35	30.634	Partial	< 33	< 33	NA	Present	Eukaryote
>WP_063329268.1 enoyl-[acyl-carrier-protein] reductase [Chlamydia pecorum]	68.966	28.819	Partial	< 33	< 33	NA	Present	Prokaryote
>PON81019.1 Glucose/ribitol dehydrogenase [Trema orientalis]	69.492	29.021	Partial	< 33	< 33	NA	Present	Eukaryote
>XP_017623717.1 PREDICTED: enoyl-[acyl-carrier-protein] reductase [NADH], chloroplastic-like [Gossypium arboreum]	69.153	29.93	Partial	< 33	< 33	NA	Present	Eukaryote
>AJQ20621.1 Enoyl-ACP Reductase [Salvia miltiorrhiza]	68.35	30.282	Partial	< 33	< 33	NA	Present	Eukaryote
>XP_008449761.1 PREDICTED: enoyl-[acyl-carrier-protein] reductase [NADH], chloroplastic-like [Cucumis melo]	66.447	30.634	Partial	< 33	< 33	NA	Present	Eukaryote
>XP_022944685.1 enoyl-[acyl-carrier-protein] reductase [NADH], chloroplastic-like [Cucurbita moschata]	68.013	30.986	Partial	< 33	< 33	NA	Present	Eukaryote
>XP_017430721.1 PREDICTED: enoyl-[acyl-carrier-protein] reductase [NADH], chloroplastic-like [Vigna angularis]	69.831	30.877	Partial	< 33	< 33	NA	Present	Eukaryote
>ACJ07149.1 enoyl-ACP reductase 1-2 [Arachis hypogaea]	69.492	30.175	Partial	< 33	< 33	NA	Present	Eukaryote
>XP_012472974.1 PREDICTED: enoyl-[acyl-carrier-protein] reductase [NADH], chloroplastic-like [Gossypium raimondii]	69.153	29.93	Partial	< 33	< 33	NA	Present	Eukaryote
>XP_014502579.1 enoyl-[acyl-carrier-protein] reductase [NADH], chloroplastic-like [Vigna radiata var. radiata]	69.492	31.228	Partial	< 33	< 33	NA	Present	Eukaryote
>KTF28607.1 enoyl-(Acyl carrier) reductase family protein [Chlamydia pecorum]	69.338	28.819	Partial	< 33	< 33	NA	Present	Prokaryote
>XP_006660484.1 PREDICTED: enoyl-[acyl-carrier-protein] reductase [NADH] 2, chloroplastic [Oryza brachyantha]	68.919	30.986	Partial	< 33	< 33	NA	Present	Eukaryote
>WP_098038283.1 enoyl-[acyl-carrier-protein] reductase [Estrella lausannensis]	66.781	29.371	Partial	< 33	< 33	NA	Present	Prokaryote
>XP_011078829.1 enoyl-[acyl-carrier-protein] reductase [NADH], chloroplastic [Sesamum indicum]	68.212	30.526	Partial	< 33	< 33	NA	Present	Eukaryote
>XP_017433127.1 PREDICTED: enoyl-[acyl-carrier-protein] reductase [NADH], chloroplastic-like [Vigna angularis]	69.831	30.877	Partial	< 33	< 33	NA	Present	Eukaryote
>ACJ07148.1 enoyl-ACP reductase 1-1 [Arachis hypogaea]	69.153	29.825	Partial	< 33	< 33	NA	Present	Eukaryote
>WP_100934847.1 enoyl-[acyl-carrier-protein] reductase [Candidatus Chlamydia corallus]	69.655	28.772	Partial	< 33	< 33	NA	Present	Prokaryote
>XP_019450932.1 PREDICTED: enoyl-[acyl-carrier-protein] reductase [NADH], chloroplastic-like [Lupinus angustifolius]	68.814	31.228	Partial	< 33	< 33	NA	Present	Eukaryote
>WP_068470377.1 enoyl-[acyl-carrier-protein] reductase [Parachlamydia sp. C2]	70.805	30.389	Partial	< 33	< 33	NA	Present	Prokaryote
>XP_022985712.1 enoyl-[acyl-carrier-protein] reductase [NADH], chloroplastic-like [Cucurbita maxima]	67.677	30.634	Partial	< 33	< 33	NA	Present	Eukaryote
>KZN26630.1 enoyl-(Acyl carrier) reductase family protein [Chlamydia pecorum]	69.338	28.819	Partial	< 33	< 33	NA	Present	Prokaryote
>XP_023513365.1 enoyl-[acyl-carrier-protein] reductase [NADH], chloroplastic-like [Cucurbita pepo subsp. pepo]	67.677	30.282	Partial	< 33	< 33	NA	Present	Eukaryote
>XP_010265894.1 PREDICTED: enoyl-[acyl-carrier-protein] reductase [NADH], chloroplastic [Nelumbo nucifera]	68.707	29.93	Partial	< 33	< 33	NA	Present	Eukaryote
>WP_011175702.1 MULTISPECIES: enoyl-[acyl-carrier-protein] reductase [Candidatus Protochlamydia]	72	31.449	Partial	< 33	< 33	NA	Present	Prokaryote
>XP_022154116.1 enoyl-[acyl-carrier-protein] reductase [NADH], chloroplastic [Momordica charantia]	68.814	30.282	Partial	< 33	< 33	NA	Present	Eukaryote
>WP_010883049.1 enoyl-[acyl-carrier-protein] reductase [Chlamydia pneumoniae]	69.655	29.825	Partial	< 33	< 33	NA	Present	Prokaryote
>XP_009348968.1 PREDICTED: enoyl-[acyl-carrier-protein] reductase [NADH] 1, chloroplastic-like isoform X2 [Pyrus x bretschneideri]	67.219	30.634	Partial	< 33	< 33	NA	Present	Eukaryote
>WP_080126519.1 enoyl-[acyl-carrier-protein] reductase [Chlamydia suis]	68.621	35.294	Partial	< 33	< 33	NA	Present	Prokaryote
>XP_009348967.1 PREDICTED: enoyl-[acyl-carrier-protein] reductase [NADH] 1, chloroplastic-like isoform X1 [Pyrus x bretschneideri]	67.219	30.634	Partial	< 33	< 33	NA	Present	Eukaryote
>XP_014493530.1 enoyl-[acyl-carrier-protein] reductase [NADH], chloroplastic [Vigna radiata var. radiata]	69.492	30.877	Partial	< 33	< 33	NA	Present	Eukaryote
>BAT81583.1 hypothetical protein VIGAN_03134100 [Vigna angularis var. angularis]	69.831	30.877	Partial	< 33	< 33	NA	Present	Eukaryote
>WP_035405642.1 enoyl-[acyl-carrier-protein] reductase [Chlamydia suis]	68.621	35.294	Partial	< 33	< 33	NA	Present	Prokaryote
>WP_080124232.1 enoyl-[acyl-carrier-protein] reductase [Chlamydia suis]	68.621	35.294	Partial	< 33	< 33	NA	Present	Prokaryote
>XP_009369620.1 PREDICTED: enoyl-[acyl-carrier-protein] reductase [NADH] 1, chloroplastic-like [Pyrus x bretschneideri]	67.219	30.634	Partial	< 33	< 33	NA	Present	Eukaryote
>ADV16377.1 enoyl-ACP reductase 2 [Helianthus annuus]	68.814	30.175	Partial	< 33	< 33	NA	Present	Eukaryote
>KZV36401.1 NAD(P)-binding Rossmann-fold superfamily protein isoform 1 [Dorcoceras hygrometricum]	68.212	30.634	Partial	< 33	< 33	NA	Present	Eukaryote
>XP_008387259.1 PREDICTED: enoyl-[acyl-carrier-protein] reductase [NADH] 1, chloroplastic-like isoform X1 [Malus domestica]	67.219	30.634	Partial	< 33	< 33	NA	Present	Eukaryote
>XP_011025228.1 PREDICTED: enoyl-[acyl-carrier-protein] reductase [NADH], chloroplastic-like [Populus euphratica]	68.475	29.825	Partial	< 33	< 33	NA	Present	Eukaryote
>XP_008367361.1 PREDICTED: enoyl-[acyl-carrier-protein] reductase [NADH] 1, chloroplastic-like [Malus domestica]	66.887	30.986	Partial	< 33	< 33	NA	Present	Eukaryote
>WP_010230294.1 enoyl-[acyl-carrier-protein] reductase [Chlamydia muridarum]	68.966	34.503	Partial	< 33	< 33	NA	Present	Prokaryote
>WP_009873559.1 enoyl-[acyl-carrier-protein] reductase [Chlamydia trachomatis]	67.586	34.706	Partial	< 33	< 33	NA	Present	Prokaryote
>XP_022859433.1 enoyl-[acyl-carrier-protein] reductase [NADH], chloroplastic [Olea europaea var. sylvestris]	67.105	29.93	Partial	< 33	< 33	NA	Present	Eukaryote
>WP_080124763.1 enoyl-[acyl-carrier-protein] reductase [Chlamydia suis]	68.276	35.088	Partial	< 33	< 33	NA	Present	Prokaryote
>XP_011015301.1 PREDICTED: enoyl-[acyl-carrier-protein] reductase [NADH], chloroplastic-like [Populus euphratica]	68.475	29.825	Partial	< 33	< 33	NA	Present	Eukaryote
>XP_022018336.1 enoyl-[acyl-carrier-protein] reductase [NADH], chloroplastic-like [Helianthus annuus]	68.814	30.175	Partial	< 33	< 33	NA	Present	Eukaryote
>AMY26631.1 reductase with broad range of substrate specificities, enoyl-[acyl-carrier protein] reductase [Linum usitatissimum]	66.118	32.404	Partial	< 33	< 33	NA	Present	Eukaryote
>PNT46771.1 hypothetical protein POPTR_003G212700v3 [Populus trichocarpa]	68.475	30.175	Partial	< 33	< 33	NA	Present	Eukaryote
>XP_002297662.2 ENOYL-ACP REDUCTASE 1 family protein [Populus trichocarpa]	69.492	30.07	Partial	< 33	< 33	NA	Present	Eukaryote
>XP_008350273.1 PREDICTED: enoyl-[acyl-carrier-protein] reductase [NADH], chloroplastic-like [Malus domestica]	66.776	30.634	Partial	< 33	< 33	NA	Present	Eukaryote
>XP_021621700.1 enoyl-[acyl-carrier-protein] reductase [NADH], chloroplastic-like [Manihot esculenta]	68.836	32.394	Partial	< 33	< 33	NA	Present	Eukaryote
>NP_001280885.1 enoyl-[acyl-carrier-protein] reductase [NADH] 1, chloroplastic-like [Malus domestica]	67.219	30.282	Partial	< 33	< 33	NA	Present	Eukaryote
>XP_011037915.1 PREDICTED: enoyl-[acyl-carrier-protein] reductase [NADH], chloroplastic-like [Populus euphratica]	69.492	30.07	Partial	< 33	< 33	NA	Present	Eukaryote
>WP_080122016.1 enoyl-[acyl-carrier-protein] reductase [Chlamydia suis]	68.276	35.088	Partial	< 33	< 33	NA	Present	Prokaryote
>WP_011006351.1 enoyl-[acyl-carrier-protein] reductase [Chlamydia caviae]	68.966	33.871	Partial	< 33	< 33	NA	Present	Prokaryote
>XP_002304026.1 ENOYL-ACP REDUCTASE 1 family protein [Populus trichocarpa]	68.475	30.175	Partial	< 33	< 33	NA	Present	Eukaryote
>WP_080127032.1 enoyl-[acyl-carrier-protein] reductase [Chlamydia suis]	68.276	35.294	Partial	< 33	< 33	NA	Present	Prokaryote
>XP_009376124.1 PREDICTED: enoyl-[acyl-carrier-protein] reductase [NADH] 1, chloroplastic-like [Pyrus x bretschneideri]	66.887	30.282	Partial	< 33	< 33	NA	Present	Eukaryote
>WP_080128631.1 enoyl-[acyl-carrier-protein] reductase [Chlamydia suis]	68.276	35.294	Partial	< 33	< 33	NA	Present	Prokaryote
>XP_004304370.1 PREDICTED: enoyl-[acyl-carrier-protein] reductase [NADH] 1, chloroplastic-like [Fragaria vesca subsp. vesca]	67.11	30.903	Partial	< 33	< 33	NA	Present	Eukaryote
>XP_021830626.1 enoyl-[acyl-carrier-protein] reductase [NADH] 1, chloroplastic-like [Prunus avium]	67.219	29.474	Partial	< 33	< 33	NA	Present	Eukaryote
